# Supplementary material for: Synthesis and Pharmacological Characterization of Nociceptin/Orphanin FQ Dimeric Ligands
Source: J Med Chem. 2025 Nov 4;68(21):23448–58. doi: 10.1021/acs.jmedchem.5c02350 (PMC12621184; doi:10.1021/acs.jmedchem.5c02350)
Supplement: Supplementary file 2 [file jm5c02350_si_002.csv]

COMPOUND_ID	SMILE	NOP – G protein interaction pEC50 (CL95%)	Ca2+ mobilization pEC50 (CL95%)
Compound_N/OFQ-NH2	[H]N[C@H](C(NCC(NCC(N[C@H](C(N[C@]([C@@H](C)O)([H])C(NCC(N[C@H](C(N[C@@H](CCCNC(N)=N)C(N[C@@H](CCCCN)C(N[C@@H](CO)C(N[C@H](C(N[C@@H](CCCNC(N)=N)C(N[C@@H](CCCCN)C(N[C@@H](CC(C)C)C(N[C@H](C(N[C@@H](CC(N)=O)C(N[C@@H](CCC(N)=O)C(N)=O)=O)=O)C)=O)=O)=O)=O)C)=O)=O)=O)=O)C)=O)=O)=O)CC1=CC=CC=C1)=O)=O)=O)CC2=CC=CC=C2	9.13 (8.67-9.60)	9.28 (9.02-9.54)
Compound_1a	[H]N[C@H](C(NCC(NCC(N[C@H](C(N[C@]([C@@H](C)O)([H])C(NCC(N[C@H](C(N[C@@H](CCCNC(N)=N)C(N[C@@H](CCCCN)C(N[C@@H](CO)C(N[C@H](C(N[C@@H](CCCNC(N)=N)C(N[C@@H](CCCCN)C(N[C@@H](CC(C)C)C(N[C@H](C(N[C@@H](CC(N)=O)C(N[C@@H](CCC(N)=O)C(N)=O)=O)=O)C)=O)=O)=O)=O)C)=O)=O)=O)=O)CSSC[C@H](NC(CNC([C@@]([C@@H](C)O)([H])NC([C@@H](NC(CNC(CNC([C@@H](N[H])CC1=CC=CC=C1)=O)=O)=O)CC2=CC=CC=C2)=O)=O)=O)C(N[C@@H](CCCNC(N)=…	8.71 (8.13-9.28)	7.57 (7.09-8.05)
Compound_1b	[H]N[C@H](C(NCC(NCC(N[C@H](C(N[C@]([C@@H](C)O)([H])C(NCC(N[C@H](C(N[C@H](C(N[C@@H](CCCCN)C(N[C@@H](CO)C(N[C@H](C(N[C@@H](CCCNC(N)=N)C(N[C@@H](CCCCN)C(N[C@@H](CC(C)C)C(N[C@H](C(N[C@@H](CC(N)=O)C(N[C@@H](CCC(N)=O)C(N)=O)=O)=O)C)=O)=O)=O)=O)C)=O)=O)=O)CSSC[C@H](NC([C@@H](NC(CNC([C@@]([C@@H](C)O)([H])NC([C@@H](NC(CNC(CNC([C@@H](N[H])CC1=CC=CC=C1)=O)=O)=O)CC2=CC=CC=C2)=O)=O)=O)C)=O)C(N[C@@H](CCCCN)C(N…	8.04 (7.62-8.46)	7.36 (6.42-8.30)
Compound_1c	[H]N[C@H](C(NCC(NCC(N[C@H](C(N[C@]([C@@H](C)O)([H])C(NCC(N[C@H](C(N[C@@H](CCCNC(N)=N)C(N[C@H](C(N[C@@H](CO)C(N[C@H](C(N[C@@H](CCCNC(N)=N)C(N[C@@H](CCCCN)C(N[C@@H](CC(C)C)C(N[C@H](C(N[C@@H](CC(N)=O)C(N[C@@H](CCC(N)=O)C(N)=O)=O)=O)C)=O)=O)=O)=O)C)=O)=O)CSSC[C@H](NC([C@H](CCCNC(N)=N)NC([C@@H](NC(CNC([C@@]([C@@H](C)O)([H])NC([C@@H](NC(CNC(CNC([C@@H](N[H])CC1=CC=CC=C1)=O)=O)=O)CC2=CC=CC=C2)=O)=O)=O)C)…	8.87 (8.36-9.38)	8.30 (7.90-8.70)
Compound_1d	[H]N[C@H](C(NCC(NCC(N[C@H](C(N[C@]([C@@H](C)O)([H])C(NCC(N[C@H](C(N[C@@H](CCCNC(N)=N)C(N[C@@H](CCCCN)C(N[C@H](C(N[C@H](C(N[C@@H](CCCNC(N)=N)C(N[C@@H](CCCCN)C(N[C@@H](CC(C)C)C(N[C@H](C(N[C@@H](CC(N)=O)C(N[C@@H](CCC(N)=O)C(N)=O)=O)=O)C)=O)=O)=O)=O)C)=O)CSSC[C@H](NC([C@H](CCCCN)NC([C@H](CCCNC(N)=N)NC([C@@H](NC(CNC([C@@]([C@@H](C)O)([H])NC([C@@H](NC(CNC(CNC([C@@H](N[H])CC1=CC=CC=C1)=O)=O)=O)CC2=CC=CC…	9.85 (9.39-10.31)	8.72 (8.28-9.17)
Compound_1e	[H]N[C@H](C(NCC(NCC(N[C@H](C(N[C@]([C@@H](C)O)([H])C(NCC(N[C@H](C(N[C@@H](CCCNC(N)=N)C(N[C@@H](CCCCN)C(N[C@@H](CO)C(N[C@H](C(N[C@@H](CCCNC(N)=N)C(N[C@@H](CCCCN)C(N[C@@H](CC(C)C)C(N[C@H](C(N[C@@H](CC(N)=O)C(N[C@@H](CCC(N)=O)C(N)=O)=O)=O)C)=O)=O)=O)=O)CSSC[C@H](NC([C@H](CO)NC([C@H](CCCCN)NC([C@H](CCCNC(N)=N)NC([C@@H](NC(CNC([C@@]([C@@H](C)O)([H])NC([C@@H](NC(CNC(CNC([C@@H](N[H])CC1=CC=CC=C1)=O)=O)=…	9.38 (8.85-9.92)	8.49 (7.61-9.37)
Compound_1f	[H]N[C@H](C(NCC(NCC(N[C@H](C(N[C@]([C@@H](C)O)([H])C(NCC(N[C@H](C(N[C@@H](CCCNC(N)=N)C(N[C@@H](CCCCN)C(N[C@@H](CO)C(N[C@H](C(N[C@H](C(N[C@@H](CCCCN)C(N[C@@H](CC(C)C)C(N[C@H](C(N[C@@H](CC(N)=O)C(N[C@@H](CCC(N)=O)C(N)=O)=O)=O)C)=O)=O)=O)CSSC[C@H](NC([C@@H](NC([C@H](CO)NC([C@H](CCCCN)NC([C@H](CCCNC(N)=N)NC([C@@H](NC(CNC([C@@]([C@@H](C)O)([H])NC([C@@H](NC(CNC(CNC([C@@H](N[H])CC1=CC=CC=C1)=O)=O)=O)CC2…	8.90 (8.45-9.34)	8.52 (8.12-8.92)
Compound_1g	[H]N[C@H](C(NCC(NCC(N[C@H](C(N[C@]([C@@H](C)O)([H])C(NCC(N[C@H](C(N[C@@H](CCCNC(N)=N)C(N[C@@H](CCCCN)C(N[C@@H](CO)C(N[C@H](C(N[C@@H](CCCNC(N)=N)C(N[C@H](C(N[C@@H](CC(C)C)C(N[C@H](C(N[C@@H](CC(N)=O)C(N[C@@H](CCC(N)=O)C(N)=O)=O)=O)C)=O)=O)CSSC[C@H](NC([C@H](CCCNC(N)=N)NC([C@@H](NC([C@H](CO)NC([C@H](CCCCN)NC([C@H](CCCNC(N)=N)NC([C@@H](NC(CNC([C@@]([C@@H](C)O)([H])NC([C@@H](NC(CNC(CNC([C@@H](N[H])CC1…	9.52 (8.75-10.29)	8.79 (8.18-9.40)
Compound_1h	[H]N[C@H](C(NCC(NCC(N[C@]([C@@H](C)O)([H])C(NCC(N[C@H](C(N[C@@H](CCCNC(N)=N)C(N[C@@H](CCCCN)C(N[C@@H](CO)C(N[C@H](C(N[C@@H](CCCNC(N)=N)C(N[C@@H](CCCCN)C(N[C@H](C(N[C@H](C(N[C@@H](CC(N)=O)C(N[C@@H](CCC(N)=O)C(N)=O)=O)=O)C)=O)CSSC[C@H](NC([C@H](CCCCN)NC([C@H](CCCNC(N)=N)NC([C@@H](NC([C@H](CO)NC([C@H](CCCCN)NC([C@H](CCCNC(N)=N)NC([C@@H](NC(CNC([C@@]([C@@H](C)O)([H])NC(CNC(CNC([C@@H](N[H])CC1=CC=CC=C…	9.91 (9.14-10.68)	9.14 (8.56-9.71)
Compound_1i	[H]N[C@H](C(NCC(NCC(N[C@H](C(N[C@]([C@@H](C)O)([H])C(NCC(N[C@H](C(N[C@@H](CCCNC(N)=N)C(N[C@@H](CCCCN)C(N[C@@H](CO)C(N[C@H](C(N[C@@H](CCCNC(N)=N)C(N[C@@H](CCCCN)C(N[C@@H](CC(C)C)C(N[C@H](C(N[C@@H](CC(N)=O)C(N[C@@H](CCC(N)=O)C(N)=O)=O)=O)CSSC[C@H](NC([C@H](CC(C)C)NC([C@H](CCCCN)NC([C@H](CCCNC(N)=N)NC([C@@H](NC([C@H](CO)NC([C@H](CCCCN)NC([C@H](CCCNC(N)=N)NC([C@@H](NC(CNC([C@@]([C@@H](C)O)([H])NC([C@…	9.71 (8.95-10.48)	8.53 (7.78-9.28)
Compound_1j	[H]N[C@H](C(NCC(NCC(N[C@H](C(N[C@]([C@@H](C)O)([H])C(NCC(N[C@H](C(N[C@@H](CCCNC(N)=N)C(N[C@@H](CCCCN)C(N[C@@H](CO)C(N[C@H](C(N[C@@H](CCCNC(N)=N)C(N[C@@H](CCCCN)C(N[C@@H](CC(C)C)C(N[C@H](C(N[C@H](C(N[C@@H](CCC(N)=O)C(N)=O)=O)CSSC[C@H](NC([C@@H](NC([C@H](CC(C)C)NC([C@H](CCCCN)NC([C@H](CCCNC(N)=N)NC([C@@H](NC([C@H](CO)NC([C@H](CCCCN)NC([C@H](CCCNC(N)=N)NC([C@@H](NC(CNC([C@@]([C@@H](C)O)([H])NC([C@@H…	9.76 (9.16-10.36)	8.86 (8.35-9.37)
Compound_1k	[H]N[C@H](C(NCC(NCC(N[C@H](C(N[C@]([C@@H](C)O)([H])C(NCC(N[C@H](C(N[C@@H](CCCNC(N)=N)C(N[C@@H](CCCCN)C(N[C@@H](CO)C(N[C@H](C(N[C@@H](CCCNC(N)=N)C(N[C@@H](CCCCN)C(N[C@@H](CC(C)C)C(N[C@H](C(N[C@@H](CC(N)=O)C(N[C@H](C(N)=O)CSSC[C@H](NC([C@H](CC(N)=O)NC([C@@H](NC([C@H](CC(C)C)NC([C@H](CCCCN)NC([C@H](CCCNC(N)=N)NC([C@@H](NC([C@H](CO)NC([C@H](CCCCN)NC([C@H](CCCNC(N)=N)NC([C@@H](NC(CNC([C@@]([C@@H](C)O)…	9.71 (8.99-10.43)	8.52 (8.36-8.69)
